# Supplementary material for: The choice between surgical scrubbing and sterile covering before or after induction of anaesthesia: A prospective study
Source: F1000Res. 2017 Aug 9;6:1019. Originally published 2017 Jun 28. [Version 2] doi: 10.12688/f1000research.11965.2 (PMC5553078; doi:10.12688/f1000research.11965.2)
Supplement: Demographics, perioperative observations, and response to questionnaire of the patients undergoing surgical scrub and covering pre and post-anaesthesia [file f1000research-6-13385-s0000.tgz]

Archive with 1 entries (1 files):
- 63981616-a2b1-4b6f-9c36-5fe59e2d9b90_Dataset_1.xlsx
