# Supplementary material for: The choice between surgical scrubbing and sterile covering before or after induction of anaesthesia: A prospective study
Source: F1000Res. 2017 Aug 9;6:1019. Originally published 2017 Jun 28. [Version 2] doi: 10.12688/f1000research.11965.2 (PMC5553078; doi:10.12688/f1000research.11965.2)
Supplement: Demographics, perioperative observations, and response to questionnaire of the patients undergoing surgical scrub and covering pre and post-anaesthesia [file f1000research-6-13385-s0000.tgz › 63981616-a2b1-4b6f-9c36-5fe59e2d9b90_Dataset_1.xlsx]

## Sheet: Anaesth
Pat code	sex	age	BMI	ASA	smoking	Dur anaesth	Dur Lma	Dur surg	Dur theatre	Dur PACU	Time to discharge	MAX VAS pain in PACU	Propofol mg	Remifentanil micgr	Efedrin mg	Fenylefrin mg	Atropin mg	PONV	Antiemetic	Assess Qual (VAS)	Same next time
S2	m	<50	27.8	2	ja	60	52	38	68	31	225	0	588	1150	0	0	0	0	0	10	yes
S3	m	>50	24	3	nej	59	49	32	68	12	201	0	409	561	5	0	0	0	0	10	yes
S4	m	<50	21	2	nej	57	52	37	64	75	269	0	491	780	0	0	0	4	0	10	yes
S5	m	<50	29.2	2	ja	69	62	42	72	36	171	0	687	1250	0	0	0	0	0	10	yes
S9	m	>50	24.7	2	nej	68	56	39	70	35	201	0	594	783	10	0	0	0	0	10	yes
S10	m	>50	28.1	1	nej	78	74	49	83	47	189	0	646	1180	0	0	0	0	0	10	yes
S12	m	>50	26.4	2	nej	73	67	57	78	49	282	0	579	997	10	0	0	0	0	10	yes
S14	m	>50	25.9	3	nej	60	52	35	66	39	296	0	345	746	15	0	0	0	0	10	yes
S15	m	>50	32	2	nej	86	76	60	93	52	155	0	778	1080	0	0	0	0	0	10	yes
S16	m	>50	26.6	1	nej	77	67	49	82	41	164	1	587	978	0	0	0	0	0	10	yes
S17	m	>50	28.1	2	nej	75	70	44	81	73	217	5	573	829	0	0	0	0	0	10	yes
S18	m	>50	25.6	2	nej	57	52	34	63	37	172	2	557	955	5	0	0	0	0	10	yes
S19	m	>50	24	3	nej	68	61	40	75	49	183	0	448	658	0	0.1	0	0	0	10	yes
S20	m	>50	25.6	2	nej	74	69	46	80	66	238	8	461	799	0	0	0	0	0	10	yes
S22	m	>50	27.8	2	nej	63	57	39	69	43	235	2	448	734	10	0	0	0	0	10	yes
S23	m	>50	23.7	2	ja	53	43	29	60	42	419	0	415	661	0	0	0	0	0	10	yes
S24	m	>50	29.5	2	nej	78	63	55	82	37	166	2	687	964	5	0	0	0	0	10	yes
S26	m	>50	25.7	3	nej	60	58	30	68	48	269	0	402	614	10	0	0	0	0	10	yes
S28	m	<50	33.9	2	ja	57	48	37	60	32	205	7	590	773	0	0.3	0	0	0	10	yes
S29	m	>50	29.4	3	nej	57	54	26	62	30	179	0	379	572	15	0	0	0	0	10	yes
S1	m	>50	25	3	nej	56	51	36	63	46	163	0	376	733	0	0	0	0	0	7	don't know
S6	m	<50	29.9	2	ja	57	50	35	60	53	256	6	601	1090	0	0	0	0	0	8	don't know
S7	m	<50	25.8	1	nej	65	59	37	70	40	198	0	559	983	0	0	0	0	0	10	don't know
S8	m	>50	24.4	2	nej	56	47	31	61	42	234	2	461	609	10	0	0	0	0	7	don't know
S13	m	>50	25	2	nej	71	66	35	75	64	stay over night	0	486	782	0	0	0	0	0	6	don't know
S21	m	>50	24.7	3	nej	76	72	47	80	92	328	8	402	743	0	0.8	0	0	0	10	don't know
S25	m	>50	23.9	2	nej	53	44	31	60	41	181	0	401	600	0	0	0	0	0	10	don't know
S27	m	<50	20.8	1	nej	41	34	16	47	61	210	6	360	536	0	0	0	0	0	10	don't know
S30	m	>50	23.7	1	nej	64	58	35	69	70	253	2	501	810	0	0	0	0	0	10	don't know
S11	m	<50	23.4	2	nej	67	63	43	73	55	245	4	353	1170	0	0	0	0	0

## Sheet: Awake
Pat code	sex	age	BMI	ASA	smoking	Dur anaesth	Dur Lma	Dur surg	Dur theatre	Dur PACU	Time to discharge	MAX VAS pain in PACU	Propofol mg	Remifentanil micgr	Efedrin mg	Fenylefrin mg	Atropin mg	PONV	Antiemetic	Assess Qual (VAS)	Same next time
V1	m	>50	26.3	3	nej	61	48	39	69	27	197	1	399	459	25	0.4	0	0	0	10	yes
V2	m	>50	27.7	2	nej	62	50	37	64	51	246	0	388	610	15	0	0	0	0	10	yes
V3	m	>50	24.1	2	nej	50	44	33	57	28	167	0	351	491	0	0.2	0	0	0	7	yes
V5	m	<50	23.4	2	ja	54	46	35	59	15	172	0	432	1030	0	0	0	0	0	10	yes
V6	m	>50	21.6	2	nej	36	30	21	51	49	274	3	277	452	0	0.15	0	0	0	7	yes
V7	m	<50	22.2	1	nej	68	55	39	72	63	222	2	434	803	0	0	0	0	0	10	yes
V8	m	>50	25.7	2	ja	62	54	42	67	53	206	0	557	900	5	0	0	0	0	10	yes
V9	m	<50	23.1	1	nej	85	79	52	95	69	299	6	541	1400	0	0	0	0	0	10	yes
V10	m	>50	24.7	2	nej	56	46	37	60	33	157	0	488	745	5	0	0	0	0	10	yes
V11	m	>50	22	1	nej	48	40	33	54	55	362	7	349	503	0	0	0	0	0	5	yes
V13	m	>50	33.6	2	nej	54	43	36	65	51	147	5	634	821	0	0	0	0	0	10	yes
V14	m	<50	21.1	1	nej	69	58	39	71	27	335	0	417	1000	0	0	0	0	0	10	yes
V15	m	>50	25.7	2	nej	35	27	16	61	31	303	0	292	325	0	0	0	0	0	8	yes
V17	m	<50	26.9	1	nej	73	64	44	79	45	318	5	552	1000	0	0	0	0	0	10	yes
V18	m	>50	25.8	3	nej	54	40	33	69	51	315	0	457	598	25	0	0	0	0	8	yes
V19	m	>50	25.6	2	nej	44	31	28	53	24	232	0	330	519	5	0	0	0	0	5	yes
V20	m	>50	25.8	1	nej	75	69	60	86	47	186	0	525	862	5	0	0	0	0	10	yes
V21	m	>50	31.1	2	nej	51	44	26	62	30	190	0	390	508	20	0	0	0	0	10	yes
V22	m	>50	27.8	2	nej	66	57	38	76	18	248	0	536	680	5	0	0	0	0	10	yes
V23	m	>50	21.8	1	nej	65	55	40	74	48	stay over night	0	395	650	5	0.3	0	0	0	9	yes
V24	m	>50	27.8	3	nej	81	76	48	92	35	150	0	585	743	0	0	0.5	0	0	10	yes
V25	m	>50	22.4	2	nej	74	63	52	77	62	198	0	469	959	5	0	0	0	0	10	yes
V26	m	>50	24.1	1	nej	72	65	47	84	9	361	2	550	972	15	0	0	0	0	10	yes
V27	m	>50	26.3	2	ja	54	50	38	65	19	149	0	468	735	0	0	0	0	0	10	yes
V28	m	>50	34	2	nej	96	89	78	107	40	228	0	845	1540	10	0	0.5	0	0	8	yes
V29	m	>50	27	2	nej	35	30	12	48	53	212	0	348	395	0	0	0	0	0	10	yes
V30	m	>50	28.7	3	nej	125	102	95	98	58	stay over night	2	938	1480	5	0	0	0	0	10	yes
V12	m	>50	24.1	1	nej	69	63	44	82	44	262	4	492	848	0	0	0.5	0	0	3	no
V4	m	>50	25.6	2	nej	59	55	36	68	47	262	5	412	700	10	0	0	0	0	10	don't know
V16	m	>50	20.9	2	nej	61	51	32	65	49	242	0	355	608	0	0	0	0	0		don't know
